# Supplementary material for: WIDDE: a Web-Interfaced next generation database for genetic diversity exploration, with a first application in cattle
Source: BMC Genomics. 2015 Nov 14;16:940. doi: 10.1186/s12864-015-2181-1 (PMC4647285; doi:10.1186/s12864-015-2181-1)
Supplement: Additional file 3: Table S1. — Summary of average allele sharing distance results obtained for the new individuals belonging to Tarentaise and Montbéliard populations. The top five averages allele sharing distance calculated between 7 new individuals belonging to Tarentaise (125) and Montbéliard (221) populations and the 2250 individuals from the 45 public populations of the WIDDE reference dataset are presented. For each new individual, the minimum and maximum allele sharing distances per reference population are also mentioned. Table S2. Summary of the supervised clustering results obtained for the 7 new individuals belonging to Tarentaise (125) and Montbéliard (221) populations. For each individual, the different proportions of ancestry above 1 % attributed to a reference population are indicated in descending order. (XLSX 14 kb) [file 12864_2015_2181_MOESM3_ESM.xlsx]

## Sheet: Table_S1
Population name	Population ID	Individual ID	Reference population	Average ASD	Min ASD	Max ASD
Tarentaise	125	125329010	TAR	0.23854592	0.22438316	0.24840337
Tarentaise	125	125329010	ABO	0.25728366	0.25344887	0.26231205
Tarentaise	125	125329010	MON	0.25997895	0.25482762	0.26542127
Tarentaise	125	125329010	AUB	0.26172587	0.2576792	0.2711851
Tarentaise	125	125329010	GAS	0.26315948	0.25948536	0.26911277
Tarentaise	125	125329020	TAR	0.2416495	0.23179448	0.25374466
Tarentaise	125	125329020	ABO	0.25895655	0.2537142	0.26359966
Tarentaise	125	125329020	MON	0.26142466	0.25775033	0.26530838
Tarentaise	125	125329020	AUB	0.2634013	0.25994277	0.26965025
Tarentaise	125	125329020	GAS	0.2634541	0.2608647	0.26725373
Tarentaise	125	125329030	TAR	0.24415788	0.23857106	0.2516022
Tarentaise	125	125329030	ABO	0.25804102	0.25516185	0.2617972
Tarentaise	125	125329030	MON	0.2614188	0.25797576	0.26586026
Tarentaise	125	125329030	AUB	0.26340845	0.25910494	0.2719262
Tarentaise	125	125329030	PMT	0.2642796	0.26087856	0.26710695
Tarentaise	125	125329040	TAR	0.24409164	0.23609681	0.2515054
Tarentaise	125	125329040	ABO	0.26145726	0.2587634	0.26477695
Tarentaise	125	125329040	MON	0.26226854	0.2570802	0.2677566
Tarentaise	125	125329040	AUB	0.26602525	0.2613622	0.27398282
Tarentaise	125	125329040	PMT	0.26650363	0.26332942	0.27120286
Tarentaise	125	125329050	TAR	0.24884665	0.24431527	0.2579684
Tarentaise	125	125329050	ABO	0.26053026	0.25563803	0.26429164
Tarentaise	125	125329050	MON	0.263933	0.25792238	0.27025908
Tarentaise	125	125329050	AUB	0.26461843	0.25911015	0.273239
Tarentaise	125	125329050	PMT	0.26528546	0.25988296	0.26740265
Montbéliard	221	221328820	MON	0.22776446	0.1439112	0.24556439
Montbéliard	221	221328820	ABO	0.2581236	0.25432488	0.26268357
Montbéliard	221	221328820	TAR	0.26239952	0.25924507	0.27093825
Montbéliard	221	221328820	AUB	0.26619962	0.2627205	0.27439508
Montbéliard	221	221328820	PMT	0.26723272	0.26318133	0.27092344
Montbéliard	221	221328840	MON	0.2197385	0.1731228	0.23835878
Montbéliard	221	221328840	ABO	0.2569667	0.252576	0.26109535
Montbéliard	221	221328840	TAR	0.25891703	0.25291735	0.26807114
Montbéliard	221	221328840	AUB	0.2626293	0.25764295	0.27078763
Montbéliard	221	221328840	GAS	0.26291984	0.25742936	0.26890072

## Sheet: Table_S2
User_individual_population: 125 / User_individual: 125329010
	Contribution of population TAR: 68.71%
	Contribution of population LMS: 7.52%
	Contribution of population MON: 6.1%
	Contribution of population ABO: 4.37%
	Contribution of population PMT: 2.75%
	Contribution of population AUB: 2.29%
	Contribution of population GAS: 2.02%
	Contribution of population BSW: 1.69%
	Contribution of population SAL: 1.17%
	(any other contribution is under 1%)
User_individual_population: 125 / User_individual: 125329020
	Contribution of population TAR: 64.41%
	Contribution of population MON: 5.71%
	Contribution of population GAS: 5.4%
	Contribution of population ABO: 4.19%
	Contribution of population LMS: 3.81%
	Contribution of population BSW: 2.32%
	Contribution of population AUB: 2.24%
	Contribution of population CHL: 1.9%
	Contribution of population CHA: 1.46%
	Contribution of population PMT: 1.25%
	Contribution of population NOR: 1.18%
	(any other contribution is under 1%)
User_individual_population: 125 / User_individual: 125329030
	Contribution of population TAR: 56.98%
	Contribution of population MON: 7.43%
	Contribution of population ABO: 6.71%
	Contribution of population PMT: 5.27%
	Contribution of population AUB: 3.43%
	Contribution of population LMS: 3.25%
	Contribution of population GAS: 3.22%
	Contribution of population BSW: 2.63%
	Contribution of population GNS: 1.82%
	Contribution of population CHA: 1.72%
	Contribution of population BRU: 1.59%
	Contribution of population CHL: 1.1%
	Contribution of population MAR: 1.05%
	(any other contribution is under 1%)
User_individual_population: 125 / User_individual: 125329040
	Contribution of population TAR: 62.4%
	Contribution of population HFD: 9.81%
	Contribution of population MON: 9.2%
	Contribution of population ABO: 2.56%
	Contribution of population PMT: 2.41%
	Contribution of population LMS: 2.12%
	Contribution of population CHL: 1.99%
	Contribution of population GAS: 1.85%
	Contribution of population BRU: 1.1%
	Contribution of population AUB: 1.06%
	Contribution of population BSW: 1.03%
	(any other contribution is under 1%)
User_individual_population: 125 / User_individual: 125329050
	Contribution of population TAR: 48.85%
	Contribution of population ANG: 13.67%
	Contribution of population LMS: 4.9%
	Contribution of population ABO: 4.59%
	Contribution of population MON: 4.07%
	Contribution of population RGU: 4%
	Contribution of population PMT: 3.69%
	Contribution of population AUB: 2.85%
	Contribution of population BSW: 1.74%
	Contribution of population NOR: 1.71%
	Contribution of population JER: 1.19%
	Contribution of population MAN: 1.03%
	Contribution of population BPN: 1.03%
	(any other contribution is under 1%)
User_individual_population: 221 / User_individual: 221328820
	Contribution of population MON: 95.22%
	Contribution of population ABO: 1.02%
	(any other contribution is under 1%)
User_individual_population: 221 / User_individual: 221328840
	Contribution of population MON: 99.81%
	(any other contribution is under 1%)
